# Supplementary material for: Cuticular Wax Modification by Epichloë Endophyte in Achnatherum inebrians under Different Soil Moisture Availability
Source: J Fungi (Basel). 2022 Jul 12;8(7):725. doi: 10.3390/jof8070725 (PMC9325231; doi:10.3390/jof8070725)
Supplement: Supplementary file 1 [file jof-08-00725-s001.zip]

Archive with 2 entries (2 files):
- Supplementary Figure.pdf
- Supplementary Tables 1-7.xlsx
