# Supplementary material for: Cuticular Wax Modification by Epichloë Endophyte in Achnatherum inebrians under Different Soil Moisture Availability
Source: J Fungi (Basel). 2022 Jul 12;8(7):725. doi: 10.3390/jof8070725 (PMC9325231; doi:10.3390/jof8070725)
Supplement: Supplementary file 1 [file jof-08-00725-s001.zip › Supplementary Tables 1-7.xlsx]

## Sheet: Table S1
Table S1. Qualitative GC-MS analysis of the leaf extract of endophyte-infected Achnatherum inebrians under 15% soil moisture content, elucidation of empirical formulas and putative identification (where possible) of the compounds.
Retention time (min)	Molecular mass	Empirical formula	Proportion of wax (%)	Putative identifcation
19.3457	338.654	C24H50	-	n-Tetracosane
3.73	128.255	C9H20	0.2696	2,4-dimethylheptane
3.922	106.165	C8H10	0.0481174	Ethylbenzene
3.984	106.165	C8H10	0.0670161	o-Xylene
4.026	128.255	C9H20	0.135303	2,3,4-trimethylhexane
4.107	104.149	C8H8	0.160483	Styrene
4.1895	236.531	C8H24O2Si3	0.280376	octamethyltrisiloxane
4.6605	142.282	C10H22	0.139429	2-methylnonane
4.7435	156.308	C11H24	0.228576	2,5-dimethylnonane
4.9405	156.308	C11H24	0.17801	5-methyldecane
5.169	198.388	C14H30	1.47707	4,6-dimethyldodecane
5.19833	184.361	C13H28	0.267772	5-(2-methylpropyl)-Nonane
5.406	170.335	C12H26	0.129744	3,7-dimethyldecane
5.626	170.335	C12H26	0.271799	2-methylundecane
5.663	278.493	C11H26O4Si2	0.119152	Acetin, bis-1,3-trimethylsilyl ether
5.6785	184.361	C13H28	0.133666	3,6-dimethylundecane
5.771	170.335	C12H26	0.261683	n-Dodecane
5.83633	184.361	C13H28	0.0891262	2,5-dimethylundecane
5.8645	194.345	C11H18OSi	0.0902631	Phenylethyl Alcohol
5.981	184.361	C13H28	0.192709	n-Tridecane
6.04433	240.468	C17H36	0.97933	n-Heptadecane
6.07733	308.637	C12H32O3Si3	0.580904	Glycerol, 3TMS derivative
6.13667	198.388	C14H30	3.0771	4,6-dimethyldodecane
6.155	198.388	C14H30	0.335671	4,6-dimethyldodecane
6.219	356.583	C22H44O3	1.23857	Carbonic acid, decyl undecyl ester
6.25267	312.574	C21H44O	0.129292	Dodecyl nonyl ether
6.303	212.415	C15H32	1.67981	2,6,11-trimethyldodecane
6.335	198.388	C14H30	0.173412	4,6-dimethyldodecane
6.37567	226.441	C16H34	0.329814	2,6,10-trimethyltridecane
6.41067	226.43	C13H26OSi	0.11559	(Z)-((3,7-dimethylocta-2,6-dien-1-yl)oxy)trimethylsilane
6.456	254.494	C18H38	0.274027	n-Octadecane
6.50567	240.468	C17H36	0.221415	n-Heptadecane
6.63567	240.468	C17H36	0.139897	n-Heptadecane
6.749	240.468	C17H36	0.665588	n-Heptadecane
6.80567	240.468	C17H36	0.449014	n-Heptadecane
7.09767	282.548	C20H42	4.36693	n-Eicosane
7.95967	296.574	C21H44	0.551329	n-Heneicosane
8.241	282.548	C20H42	0.491451	n-Eicosane
8.4335	282.548	C20H42	0.346821	n-Eicosane
8.55733	282.548	C20H42	3.6437	n-Eicosane
8.74967	282.548	C20H42	0.254312	n-Eicosane
8.794	200.361	C13H28O	0.240868	11-Methyldodecanol
8.842	226.441	C16H34	0.155556	n-Hexadecane
8.92767	282.548	C20H42	2.02126	n-Eicosane
9.00933	282.548	C20H42	0.454862	n-Eicosane
9.18167	282.548	C20H42	0.331746	n-Eicosane
9.26933	296.574	C21H44	0.410975	n-Heneicosane
9.95367	282.548	C20H42	0.711144	n-Eicosane
10.073	282.548	C20H42	0.526411	n-Eicosane
10.3177	282.548	C20H42	0.353128	n-Eicosane
10.4233	282.548	C20H42	0.551685	n-Eicosane
10.7817	492.603	C26H53I	0.341568	1-iodohexacosane
10.9187	282.548	C20H42	2.76396	n-Eicosane
11.0765	282.548	C20H42	0.376628	n-Eicosane
11.2887	759.451	C54H110	0.769546	n-Tetrapentacontane
11.356	282.548	C20H42	0.342372	n-Eicosane
11.4827	450.866	C32H66	1.69704	n-Dotriacontane
12.1275	282.548	C20H42	0.142114	n-Eicosane
12.4103	328.605	C19H40O2Si	8.51376	Palmitic acid, TMS derivative
12.963	450.866	C32H66	0.193107	n-Dotriacontane
13.6405	759.451	C54H110	0.127507	n-Tetrapentacontane
13.7595	759.451	C54H110	0.223334	n-Tetrapentacontane
14.3453	759.451	C54H110	2.09184	n-Tetrapentacontane
15.0883	759.451	C54H110	1.59146	n-Tetrapentacontane
15.989	356.658	C21H44O2Si	4.61033	Stearic acid, TMS derivative
16.987	450.866	C32H66	0.414647	n-Dotriacontane
18.174	759.451	C54H110	0.400169	n-Tetrapentacontane
18.6665	759.451	C54H110	1.26801	n-Tetrapentacontane
21.518	759.451	C54H110	0.381793	n-Tetrapentacontane
22.984	474.865	C25H54O4Si2	1.47887	2-Palmitoylglycerol, 2TMS derivative
23.236	759.451	C54H110	0.740001	n-Tetrapentacontane
23.7297	474.865	C25H54O4Si2	18.9236	1-Monopalmitin, 2TMS derivative
24.106	759.451	C54H110	0.509823	n-Tetrapentacontane
27.234	502.918	C27H58O4Si2	1.05458	2-Monostearin, 2TMS derivative
27.6937	759.451	C54H110	0.627215	n-Tetrapentacontane
27.9963	502.918	C27H58O4Si2	12.7745	Glycerol monostearate, 2TMS derivative
30.9987	759.451	C54H110	0.678099	n-Tetrapentacontane
32.5707	759.451	C54H110	0.42599	n-Tetrapentacontane
35.382	482.941	C31H66OSi	3.78097	1-Octacosanol, TMS derivative
36.534	759.451	C54H110	0.530326	n-Tetrapentacontane
36.8653	422.77	C29H58O	0.454205	Nonacosanal
40.2013	646.922	C42H63O3P	1.43109	Phenol, 2,4-bis(1,1-dimethylethyl)-, phosphite (3:1)

## Sheet: Table S2
Table S2. Qualitative GC-MS analysis of the leaf extract of endophyte-free Achnatherum inebrians under 15% soil moisture content, elucidation of empirical formulas and putative identification (where possible) of the compounds.
Retention time (min)	Molecular mass	Empirical formula	Proportion of wax (%)	Putative identifcation
19.3173	338.654	C24H50	-	n-Tetracosane
4.0185	257.401	C8H18F3NOSi2	2.15861	Bis(trimethylsilyl)trifluoroacetamide
5.1535	198.388	C14H30	1.6249	4,6-dimethyldodecane
5.1825	184.361	C13H28	0.239158	5-(2-methylpropyl)-Nonane
5.7545	170.335	C12H26	0.339159	n-Dodecane
5.969	184.361	C13H28	0.453169	n-Tridecane
6.02867	240.468	C17H36	1.59072	n-Heptadecane
6.0595	308.637	C12H32O3Si3	0.296753	Glycerol, 3TMS derivative
6.108	198.388	C14H30	6.17015	4,6-dimethyldodecane
6.142	198.388	C14H30	0.540978	4,6-dimethyldodecane
6.203	356.583	C22H44O3	1.63062	Carbonic acid, decyl undecyl ester
6.287	212.415	C15H32	2.89092	2,6,11-trimethyldodecane
6.73333	240.468	C17H36	1.112	n-Heptadecane
6.9	240.468	C17H36	0.742919	n-Heptadecane
7.081	282.548	C20H42	7.35002	n-Eicosane
7.3315	282.548	C20H42	1.83774	n-Eicosane
7.954	296.574	C21H44	0.938594	n-Heneicosane
8.2105	240.468	C17H36	0.731144	n-Heptadecane
8.438	282.548	C20H42	0.778781	n-Eicosane
8.53833	492.603	C26H53I	6.66765	1-iodohexacosane
8.90867	282.548	C20H42	3.41419	n-Eicosane
9.917	282.548	C20H42	0.922511	n-Eicosane
10.933	492.603	C26H53I	5.39166	1-iodohexacosane
11.462	548.71	C30H61I	2.42276	1-iodotriacontane
12.3867	328.605	C19H40O2Si	13.2853	Palmitic Acid, TMS derivative
14.3193	759.451	C54H110	3.46705	n-Tetrapentacontane
15.9663	356.658	C21H44O2Si	6.60305	Stearic acid, TMS derivative
20.6475	330.503	C19H38O4	4.32545	Hexadecanoic acid, 2-hydroxy-1-(hydroxymethyl)ethyl ester
23.6465	474.865	C25H54O4Si2	13.8316	1-Monopalmitin, 2TMS derivative
27.911	502.918	C27H58O4Si2	8.24248	Glycerol monostearate, 2TMS derivative

## Sheet: Table S3
Table S3. Qualitative GC-MS analysis of the leaf extract of endophyte-infected Achnatherum inebrians under 30% soil moisture content, elucidation of empirical formulas and putative identification (where possible) of the compounds.
Retention time (min)	Molecular mass	Empirical formula	Proportion of wax (%)	Putative identifcation
19.3373	338.654	C24H50	-	n-Tetracosane
4.185	236.531	C8H24O2Si3	0.0468089	octamethyltrisiloxane
4.94067	156.308	C11H24	0.057014	5-methyldecane
5.16567	198.388	C14H30	0.622212	4,6-dimethyldodecane
5.195	184.361	C13H28	0.0836501	5-(2-methylpropyl)-Nonane
5.392	170.335	C12H26	0.0857802	3,7-dimethyldecane
5.425	184.361	C13H28	0.0771764	n-Tridecane
5.47367	170.335	C12H26	0.0242783	3,7-dimethyldecane
5.623	170.335	C12H26	0.237304	2-methylundecane
5.664	278.493	C11H26O4Si2	0.293374	Acetin, bis-1,3-trimethylsilyl ether
5.76833	170.335	C12H26	0.230741	n-Dodecane
5.98533	184.361	C13H28	0.390841	n-Tridecane
6.041	240.468	C17H36	0.617051	n-Heptadecane
6.07467	308.637	C12H32O3Si3	0.376586	Glycerol, 3TMS derivative
6.12067	198.388	C14H30	3.74487	4,6-dimethyldodecane
6.15933	198.388	C14H30	0.323391	4,6-dimethyldodecane
6.21533	356.583	C22H44O3	1.0533	Carbonic acid, decyl undecyl ester
6.29933	212.415	C15H32	1.7748	2,6,11-trimethyldodecane
6.372	226.441	C16H34	0.392172	2,6,10-trimethyltridecane
6.488	240.468	C17H36	0.409284	n-Heptadecane
6.64433	212.415	C15H32	0.48008	n-Pentadecane
6.72833	240.468	C17H36	0.89501	n-Heptadecane
6.78067	240.468	C17H36	0.549171	n-Heptadecane
6.80767	212.415	C15H32	0.214828	2,6,11-trimethyldodecane
6.934	240.468	C17H36	0.395481	n-Heptadecane
7.094	282.548	C20H42	5.40672	n-Eicosane
7.95633	296.574	C21H44	0.781018	n-Heneicosane
8.23667	296.574	C21H44	0.708381	n-Heneicosane
8.55333	282.548	C20H42	4.6871	n-Eicosane
8.92367	282.548	C20H42	2.25706	n-Eicosane
9.94867	282.548	C20H42	0.88756	n-Eicosane
10.283	563.079	C40H82	0.303318	n-Eicosane
10.3963	282.548	C20H42	0.728106	n-Eicosane
10.4417	282.548	C20H42	0.674782	n-Eicosane
10.6287	450.866	C32H66	0.238382	n-Dotriacontane
10.9133	282.548	C20H42	4.90346	n-Eicosane
11.0197	450.866	C32H66	0.821027	n-Dotriacontane
11.2823	759.451	C54H110	0.740226	n-Tetrapentacontane
11.476	450.866	C32H66	1.83346	n-Dotriacontane
12.405	328.605	C19H40O2Si	10.5513	Palmitic acid, TMS derivative
12.9887	450.866	C32H66	0.42444	n-Dotriacontane
13.789	422.813	C30H62	0.34107	Squalane
14.3383	759.451	C54H110	3.13088	n-Tetrapentacontane
14.8523	759.451	C54H110	0.811803	n-Tetrapentacontane
15.0427	759.451	C54H110	1.1878	n-Tetrapentacontane
15.2045	380.733	C27H56	0.152031	2-Methylhexacosane
15.9817	356.658	C21H44O2Si	5.45827	Stearic acid, TMS derivative
16.977	450.866	C32H66	0.549279	n-Dotriacontane
19.0453	759.451	C54H110	0.417771	n-Tetrapentacontane
21.5113	759.451	C54H110	0.426931	n-Tetrapentacontane
22.969	474.865	C25H54O4Si2	2.0249	2-Palmitoylglycerol, 2TMS derivative
23.2207	759.451	C54H110	0.871634	n-Tetrapentacontane
23.7113	474.865	C25H54O4Si2	17.0919	1-Monopalmitin, 2TMS derivative
24.0873	759.451	C54H110	0.528161	n-Tetrapentacontane
27.2213	502.918	C27H58O4Si2	1.10148	2-Monostearin, 2TMS derivative
27.6747	759.451	C54H110	1.18004	n-Tetrapentacontane
27.9767	502.918	C27H58O4Si2	10.9751	Glycerol monostearate, 2TMS derivative
28.5433	759.451	C54H110	0.637369	n-Tetrapentacontane
32.189	759.451	C54H110	0.747757	n-Tetrapentacontane
35.365	482.941	C31H66OSi	0.750095	1-Octacosanol, TMS derivative
36.5053	759.451	C54H110	0.684951	n-Tetrapentacontane
36.8477	422.77	C29H58O	0.388634	Nonacosanal
40.1733	646.922	C42H63O3P	1.22063	Phenol, 2,4-bis(1,1-dimethylethyl)-, phosphite (3:1)

## Sheet: Table S4
Table S4 Qualitative GC-MS analysis of the leaf extract of endophyte-free Achnatherum inebrians under 30% soil moisture content, elucidation of empirical formulas and putative identification (where possible) of the compounds.
Retention time (min)	Molecular mass	Empirical formula	Proportion of wax (%)	Putative identifcation
19.187	338.654	C24H50	-	n-Tetracosane
4.022	257.401	C8H18F3NOSi2	2.27566	Bis(trimethylsilyl)trifluoroacetamide
5.153	170.335	C12H26	3.03534	3,7-dimethyldecane
5.181	184.361	C13H28	0.327272	5-(2-methylpropyl)-Nonane
6.01767	240.468	C17H36	1.00585	n-Heptadecane
6.09533	212.415	C15H32	5.84695	2,6,11-trimethyldodecane
6.18933	356.583	C22H44O3	1.64307	Carbonic acid, decyl undecyl ester
6.27267	212.415	C15H32	2.56268	2,6,11-trimethyldodecane
6.45733	184.361	C13H28	0.57017	2,7-dimethylundecane
6.69433	240.468	C17H36	1.44623	n-Heptadecane
7.05367	282.548	C20H42	7.73092	n-Eicosane
7.28	282.548	C20H42	5.00706	n-Eicosane
7.9	296.574	C21H44	0.984023	n-Heneicosane
8.17567	282.548	C20H42	0.835788	n-Eicosane
8.38267	492.603	C26H53I	0.767386	1-iodohexacosane
8.48767	282.548	C20H42	6.02842	n-Eicosane
8.85167	282.548	C20H42	3.31625	n-Eicosane
9.865	282.548	C20H42	0.756077	n-Eicosane
10.3075	282.548	C20H42	0.60389	n-Eicosane
10.8177	282.548	C20H42	7.46221	n-Eicosane
10.924	282.548	C20H42	0.846104	n-Eicosane
11.186	759.451	C54H110	1.00221	n-Tetrapentacontane
11.376	450.866	C32H66	1.65588	n-Dotriacontane
12.2913	328.605	C19H40O2Si	11.1363	Palmitic acid, TMS derivative
14.2123	759.451	C54H110	2.97821	n-Tetrapentacontane
14.9495	759.451	C54H110	1.46751	n-Tetrapentacontane
15.8437	356.658	C21H44O2Si	5.595	Stearic acid, TMS derivative
16.839	450.866	C32H66	0.504674	n-Dotriacontane
19.2795	759.451	C54H110	0.476677	n-Tetrapentacontane
22.8155	474.865	C25H54O4Si2	1.42232	2-Palmitoylglycerol, 2TMS derivative
23.058	759.451	C54H110	0.811768	n-Tetrapentacontane
23.5403	474.865	C25H54O4Si2	9.20214	1-Monopalmitin, 2TMS derivative
27.0445	502.918	C27H58O4Si2	1.0313	2-Monostearin, 2TMS derivative
27.7965	502.918	C27H58O4Si2	4.66943	Glycerol monostearate, 2TMS derivative
28.087	410.718	C30H50	0.706992	Squalene
32.006	759.451	C54H110	0.779893	n-Tetrapentacontane
35.1575	482.941	C31H66OSi	0.960694	1-Octacosanol, TMS derivative
36.642	422.77	C29H58O	0.751987	Nonacosanal
39.9595	646.922	C42H63O3P	1.79568	Phenol, 2,4-bis(1,1-dimethylethyl)-, phosphite (3:1)

## Sheet: Table S5
Table S5. Qualitative GC-MS analysis of the leaf extract of endophyte-infected Achnatherum inebrians under 60% soil moisture content, elucidation of empirical formulas and putative identification (where possible) of the compounds.
Retention time (min)	Molecular mass	Empirical formula	Proportion of wax (%)	Putative identifcation
19.3687	338.654	C24H50	-	n-Tetracosane
3.72233	128.255	C9H20	0.153712	2,4-dimethylheptane
4.23033	128.255	C9H20	0.101404	2,3,4-trimethylhexane
4.1835	236.531	C8H24O2Si3	0.0529401	octamethyltrisiloxane
4.6545	142.282	C10H22	0.0580118	2-methylnonane
4.73633	156.308	C11H24	0.152879	2,5-dimethylnonane
4.93467	156.308	C11H24	0.173541	5-methyldecane
5.16033	198.388	C14H30	1.74159	4,6-dimethyldodecane
5.189	184.361	C13H28	0.166777	5-(2-methylpropyl)-Nonane
5.38633	156.308	C11H24	0.18101	6-ethyl-2-methyloctane
5.41867	170.335	C12H26	0.124031	3,7-dimethyldecane
5.61833	170.335	C12H26	0.354288	2-methylundecane
5.676	184.361	C13H28	0.187568	n-Tridecane
5.76367	170.335	C12H26	0.333967	n-Dodecane
5.98133	184.361	C13H28	0.463202	n-Tridecane
6.037	240.468	C17H36	1.00442	n-Heptadecane
6.116	198.388	C14H30	4.39542	4,6-dimethyldodecane
6.155	198.388	C14H30	0.383461	4,6-dimethyldodecane
6.21167	356.583	C22H44O3	1.27783	Carbonic acid, decyl undecyl ester
6.29667	212.415	C15H32	2.00966	2,6,11-trimethyldodecane
6.33667	198.388	C14H30	0.29755	4,6-dimethyldodecane
6.36933	226.441	C16H34	0.401216	2,6,10-trimethyltridecane
6.432	254.494	C18H38	0.329241	n-Octadecane
6.486	240.468	C17H36	0.346477	n-Heptadecane
6.53233	226.441	C16H34	0.285519	n-Hexadecane
6.58533	198.388	C14H30	0.172571	n-Tetradecane
6.61133	240.468	C17H36	0.180555	n-Heptadecane
6.643	226.441	C16H34	0.460808	n-Hexadecane
6.69133	212.415	C15H32	0.29995	4-methyltetradecane
6.72767	240.468	C17H36	0.952279	n-Heptadecane
6.78033	240.468	C17H36	0.5148	n-Heptadecane
6.80733	226.441	C16H34	0.230944	n-Hexadecane
6.90433	240.468	C17H36	0.807768	n-Heptadecane
6.93433	240.468	C17H36	0.341177	n-Heptadecane
7.09467	282.548	C20H42	5.76769	n-Eicosane
7.32867	282.548	C20H42	3.22236	n-Eicosane
7.38433	226.441	C16H34	0.291089	n-Hexadecane
7.78333	282.548	C20H42	0.537185	n-Eicosane
7.96167	296.574	C21H44	0.788023	n-Heneicosane
8.24433	282.548	C20H42	0.542316	n-Eicosane
8.45533	282.548	C20H42	0.581188	n-Eicosane
8.56167	282.548	C20H42	4.64831	n-Eicosane
8.934	282.548	C20H42	2.28779	n-Eicosane
9.96433	282.548	C20H42	0.927765	n-Eicosane
10.3007	282.548	C20H42	0.217992	n-Eicosane
10.415	282.548	C20H42	0.795397	n-Eicosane
10.462	282.548	C20H42	0.600198	n-Eicosane
10.5455	282.548	C20H42	0.49035	n-Eicosane
10.7355	282.548	C20H42	0.721002	n-Eicosane
10.9317	282.548	C20H42	6.33581	n-Eicosane
11.0407	450.866	C32H66	0.784751	n-Dotriacontane
11.3017	759.451	C54H110	0.855319	n-Tetrapentacontane
11.3703	282.548	C20H42	0.379772	n-Eicosane
11.4983	450.866	C32H66	2.23819	n-Dotriacontane
12.428	328.605	C19H40O2Si	12.8045	Palmitic acid, TMS derivative
13.0133	450.866	C32H66	0.516941	n-Dotriacontane
13.1427	394.76	C28H58	0.414233	n-Octacosane
13.813	282.548	C20H42	0.375659	n-Eicosane
14.364	759.451	C54H110	2.08558	n-Tetrapentacontane
14.8033	450.866	C32H66	0.48887	n-Dotriacontane
14.8827	759.451	C54H110	0.633522	n-Tetrapentacontane
15.1083	759.451	C54H110	1.20359	n-Tetrapentacontane
16.013	356.658	C21H44O2Si	6.0353	Stearic acid, TMS derivative
17.0073	759.451	C54H110	0.536952	n-Tetrapentacontane
17.8223	759.451	C54H110	0.870499	n-Tetrapentacontane
18.486	759.451	C54H110	1.39595	n-Tetrapentacontane
18.606	759.451	C54H110	2.06348	n-Tetrapentacontane
18.7617	759.451	C54H110	0.281544	n-Tetrapentacontane
19.0813	759.451	C54H110	0.461709	n-Tetrapentacontane
19.4633	759.451	C54H110	0.306859	n-Tetrapentacontane
20.745	330.503	C19H38O4	4.7177	Hexadecanoic acid, 2-hydroxy-1-(hydroxymethyl)ethyl ester
21.5437	759.451	C54H110	0.425117	n-Tetrapentacontane
23.0717	450.866	C32H66	0.760821	n-Dotriacontane
23.2627	759.451	C54H110	0.687646	n-Tetrapentacontane
24.1257	759.451	C54H110	0.570912	n-Tetrapentacontane
25.2835	358.556	C21H42O4	2.88053	Octadecanoic acid, 2,3-dihydroxypropyl ester
27.7097	759.451	C54H110	1.32425	n-Tetrapentacontane
28.304	410.718	C30H50	0.546988	Squalene
28.5783	759.451	C54H110	0.532609	n-Tetrapentacontane
32.2253	759.451	C54H110	0.703211	n-Tetrapentacontane
33.041	759.451	C54H110	0.760354	n-Tetrapentacontane
36.544	759.451	C54H110	0.747362	n-Tetrapentacontane
36.8737	422.77	C29H58O	1.61299	Nonacosanal
40.208	C42H63O3P	0.345891	1.30527	Phenol, 2,4-bis(1,1-dimethylethyl)-, phosphite (3:1)

## Sheet: Table S6
Table S6. Qualitative GC-MS analysis of the leaf extract of endophyte-free Achnatherum inebrians under 60% soil moisture content, elucidation of empirical formulas and putative identification (where possible) of the compounds.
Retention time (min)	Molecular mass	Empirical formula	Proportion of wax (%)	Putative identifcation
19.194	338.654	C24H50	-	n-Tetracosane
3.7285	128.255	C9H20	0.106657	2,4-dimethylheptane
4.024	128.255	C9H20	0.0614722	2,3,4-trimethylhexane
4.104	104.149	C8H8	0.0568559	Styrene
4.1855	236.531	C8H24O2Si3	0.0673001	octamethyltrisiloxane
4.7355	156.308	C11H24	0.156115	2,5-dimethylnonane
4.9315	156.308	C11H24	0.176026	5-methyldecane
5.15533	198.388	C14H30	1.61078	4,6-dimethyldodecane
5.18367	184.361	C13H28	0.227277	5-(2-methylpropyl)-Nonane
5.378	170.335	C12H26	0.145582	3,7-dimethyldecane
5.60567	170.335	C12H26	0.200812	2-methylundecane
5.75	170.335	C12H26	0.286502	n-Dodecane
6.01933	240.468	C17H36	0.816067	n-Heptadecane
6.05133	308.637	C12H32O3Si3	0.262739	Glycerol, 3TMS derivative
6.09767	212.415	C15H32	3.90888	2,6,11-trimethyldodecane
6.13533	198.388	C14H30	0.447396	4,6-dimethyldodecane
6.19067	356.583	C22H44O3	1.2269	Carbonic acid, decyl undecyl ester
6.274	212.415	C15H32	2.02349	2,6,11-trimethyldodecane
6.31367	198.388	C14H30	0.243428	4,6-dimethyldodecane
6.346	226.441	C16H34	0.396012	2,6,10-trimethyltridecane
6.40733	254.494	C18H38	0.280674	n-Octadecane
6.45967	240.468	C17H36	0.335943	n-Heptadecane
6.505	184.361	C13H28	0.26022	3-methyl-5-propylnonane
6.55667	198.388	C14H30	0.167778	n-Tetradecane
6.58233	240.468	C17H36	0.177918	n-Heptadecane
6.61333	198.388	C14H30	0.407423	n-Tetradecane
6.66	212.415	C15H32	0.245862	4-methyltetradecane
6.696	240.468	C17H36	0.988406	n-Heptadecane
7.05533	282.548	C20H42	5.42989	n-Eicosane
7.284	282.548	C20H42	2.1424	n-Eicosane
7.90267	296.574	C21H44	0.789362	n-Heneicosane
8.17867	282.548	C20H42	0.651624	n-Eicosane
8.38567	282.548	C20H42	0.903817	n-Eicosane
8.491	282.548	C20H42	4.64543	n-Eicosane
8.85567	282.548	C20H42	2.45339	n-Eicosane
9.86833	282.548	C20H42	1.05751	n-Eicosane
10.1983	563.079	C40H82	0.303415	n-Tetracontane
10.311	282.548	C20H42	0.609152	n-Eicosane
10.3587	282.548	C20H42	0.422441	n-Eicosane
10.5393	282.548	C20H42	0.409124	n-Eicosane
10.8217	450.866	C32H66	4.3817	n-Dotriacontane
10.9263	759.451	C54H110	0.813641	n-Tetrapentacontane
11.11	282.548	C20H42	0.325097	n-Eicosane
11.1883	759.451	C54H110	0.698698	n-Tetrapentacontane
11.2557	282.548	C20H42	0.393554	n-Eicosane
11.381	450.866	C32H66	2.09783	n-Dotriacontane
12.2977	328.605	C19H40O2Si	9.91072	Palmitic acid, TMS derivative
12.878	282.548	C20H42	0.406611	n-Eicosane
13.002	394.76	C28H58	0.431858	n-Octacosane
13.2953	296.574	C21H44	0.281422	n-Heneicosane
13.3833	450.866	C32H66	0.290085	n-Dotriacontane
13.6693	282.548	C20H42	0.349944	n-Eicosane
14.132	759.451	C54H110	1.5158	n-Tetrapentacontane
14.218	759.451	C54H110	2.20548	n-Tetrapentacontane
14.65	759.451	C54H110	0.268417	n-Tetrapentacontane
14.7323	759.451	C54H110	0.59061	n-Tetrapentacontane
14.957	759.451	C54H110	1.62009	n-Tetrapentacontane
15.852	356.658	C21H44O2Si	4.7112	Stearic acid, TMS derivative
16.8423	450.866	C32H66	0.500025	n-Dotriacontane
18.5853	759.451	C54H110	0.345157	n-Tetrapentacontane
18.9077	759.451	C54H110	0.42929	n-Tetrapentacontane
19.289	759.451	C54H110	0.62366	n-Tetrapentacontane
20.5465	330.503	C19H38O4	1.54116	Hexadecanoic acid, 2-hydroxy-1-(hydroxymethyl)ethyl ester
21.3597	450.866	C32H66	0.799061	n-Dotriacontane
22.8207	474.865	C25H54O4Si2	1.59154	2-Palmitoylglycerol, 2TMS derivative
23.068	759.451	C54H110	0.942726	n-Tetrapentacontane
23.554	474.865	C25H54O4Si2	9.47041	1-Monopalmitin, 2TMS derivative
23.9353	759.451	C54H110	0.508189	n-Tetrapentacontane
25.063	358.556	C21H42O4	1.23395	Octadecanoic acid, 2,3-dihydroxypropyl ester
25.7585	563.079	C40H82	0.452372	n-Tetracontane
27.0525	502.918	C27H58O4Si2	0.607413	2-Monostearin, 2TMS derivative
27.424	759.451	C54H110	0.43043	n-Tetrapentacontane
27.5105	759.451	C54H110	0.869645	n-Tetrapentacontane
27.807	502.918	C27H58O4Si2	6.01243	Glycerol monostearate, 2TMS derivative
27.9185	563.079	C40H82	0.406962	n-Tetracontane
28.0997	410.718	C30H50	0.713531	Squalene
28.3747	759.451	C54H110	0.720749	n-Tetrapentacontane
28.5775	759.451	C54H110	0.247088	n-Tetrapentacontane
32.012	759.451	C54H110	0.665619	n-Tetrapentacontane
32.5447	759.451	C54H110	0.709811	n-Tetrapentacontane
35.1663	482.941	C31H66OSi	1.68567	1-Octacosanol, TMS derivative
36.642	422.77	C29H58O	0.858655	Nonacosanal
39.9597	646.922	C42H63O3P	1.23961	Phenol, 2,4-bis(1,1-dimethylethyl)-, phosphite (3:1)

## Sheet: Table S7
Table S7. Selected genes associated with cuticular wax biosynthesis in Achnatherum inebrians identified in the RNA-seq analysis
Gene ID	Gene Name	Description	Top Blast	Identity
c44116.graph_c0	FAR	alcohol-forming fatty acyl-CoA reductase	XM_020321479.3	0.8433
c40460.graph_c0	KCS	3-ketoacyl-CoA synthase	XM_020304441.1	0.8834
c48314.graph_c0	KCS	3-ketoacyl-CoA synthase	XM_047238740.1	0.7514
c53961.graph_c0	KCS	3-ketoacyl-CoA synthase	XM_048712155.1	0.9058
c43252.graph_c0	KAR	very-long-chain 3-oxoacyl-CoA reductase	XM_047187490.1	0.865
c56761.graph_c1	SSI2	acyl-[acyl-carrier-protein] desaturase	MT108186.1	0.9194
c62503.graph_c0	SSI2	acyl-[acyl-carrier-protein] desaturase	AK360044.1	0.8804
c53997.graph_c0	SSI2	acyl-[acyl-carrier-protein] desaturase	AK449341.1	0.9141
c50293.graph_c0	desB	acyl-lipid omega-3 desaturase	XM_003558109.4	0.9284
c59354.graph_c0	FabG	3-oxoacyl-[acyl-carrier protein] reductase	XM_047200167.1	0.9351
c58346.graph_c0	ABCB1	ATP-binding cassette, subfamily B (MDR/TAP), member 1	AK368678.1	0.9093
c48041.graph_c2	BIP	endoplasmic reticulum chaperone BiP	CP018159.1	0.8894
c47791.graph_c0	fadD	long-chain acyl-CoA synthetase	XM_003578982.4	0.921
